# Supplementary material for: IQM-PC332, a Novel DREAM Ligand with Antinociceptive Effect on Peripheral Nerve Injury-Induced Pain
Source: Int J Mol Sci. 2022 Feb 15;23(4):2142. doi: 10.3390/ijms23042142 (PMC8876042; doi:10.3390/ijms23042142)
Supplement: Supplementary file 1 [file ijms-23-02142-s001.zip]

Archive with 1 entries (1 files):
- ijms-1544680-supplementary.pdf
